# Supplementary material for: Comprehensive Characterization of a Reference Ferroelectric Nematic Liquid Crystal Material
Source: Materials (Basel). 2025 Dec 6;18(24):5496. doi: 10.3390/ma18245496 (PMC12734485; doi:10.3390/ma18245496)
Supplement: Supplementary file 1 [file materials-18-05496-s001.zip]

Archive with 1 entries (1 files):
- materials-3988207-supplementary.pdf
